# Supplementary material for: Simulated Microgravity Attenuates Stretch Sensitivity of Mechanically Gated Channels in Rat Ventricular Myocytes
Source: Int J Mol Sci. 2025 Jul 11;26(14):6653. doi: 10.3390/ijms26146653 (PMC12294224; doi:10.3390/ijms26146653)
Supplement: Supplementary file 1 [file ijms-26-06653-s001.zip]

Archive with 1 entries (1 files):
- ijms-3683997-supplementary.pdf
